# Supplementary material for: Different subtypes of EGFR exon19 mutation can affect prognosis of patients with non-small cell lung adenocarcinoma
Source: PLoS One. 2018 Nov 1;13(11):e0201682. doi: 10.1371/journal.pone.0201682 (PMC6211626; doi:10.1371/journal.pone.0201682)
Supplement: S1 File — (XLSX) [file pone.0201682.s001.xlsx]

## Sheet: Sheet1
Samples	Gender	Age	The history of TKI treatment	Taking drugs	Observation time(months)	Progress	Duration (months)	Smoking history	Drinking history	Family history	ECOG PS	Stage	Nucleotide change	Missing base number	Protein change	Missing amino acid number	Group
1	Female	66	2017/2-2017/9	gefitinib	7	Yes	7	No	No	No	0	Ⅳ	c.2236_2250 delGAATTAAGAGAAGCA	15	p.Glu746_Ala750del	5	CD
2	Female	54	2015/8-2016/7	gefitinib	11	Yes	11	No	No	No	0	Ⅳ	c.2236_2250 delGAATTAAGAGAAGCA	15	p.Glu746_Ala750del	5	CD
3	Female	51	2017/3-2018/3	gefitinib	12	Yes	12	No	No	No	0	Ⅳ	c.2235_2249delGGAATTA AGAGAAGC	15	p.Glu746_Ala750del	5	CD
4	Female	57	2015/11-2016/9	gefitinib	10	Yes	10	No	No	No	0	Ⅳ	c.2240_2254delTAAGAGAAGCAACAT	15	p.Leu747_Thr751del	6	CD
5	Female	69	2017/3-2017/7	gefitinib	4	Yes	4	No	No	No	0	Ⅳ	c.2236_2250 delGAATTAAGAGAAGCA	15	p.Glu746_Ala750del	5	CD
6	Female	67	2009/5-2013/5	gefitinib	48	Yes	48	No	No	Yes	0	Ⅳ	c.2235_2249delGGAATTA AGAGAAGC	15	p.Glu746_Ala750del	5	CD
7	Female	53	2016/3-2017/6	gefitinib	15	Yes	15	No	No	No	0	Ⅳ	c.2236_2250 delGAATTAAGAGAAGCA	15	p.Glu746_Ala750del	5	CD
8	Female	67	2014/11-2016/1	gefitinib	13	Yes	13	No	No	No	0	Ⅳ	c.2235_2249delGGAATTA AGAGAAGC	15	p.Glu746_Ala750del	5	CD
9	Female	59	2016/1-2017/5	gefitinib	15	Yes	15	No	No	No	1	Ⅳ	c.2236_2250 delGAATTAAGAGAAGCA	15	p.Glu746_Ala750del	5	CD
10	Female	58	2015/3-2016/3	gefitinib	12	Yes	12	No	No	Yes	0	Ⅳ	c.2235_2249delGGAATTA AGAGAAGC	15	p.Glu746_Ala750del	5	CD
11	Female	57	2016/12-2017/4	gefitinib	5	Yes	5	No	No	No	0	Ⅳ	c.2236_2250 delGAATTAAGAGAAGCA	15	p.Glu746_Ala750del	5	CD
12	Female	49	2016/9-2017/3	gefitinib	6	Yes	6	No	No	No	0	IIIa	c.2235_2249delGGAATTA AGAGAAGC	15	p.Glu746_Ala750del	5	CD
13	Female	68	2016/10-2017/10	gefitinib	12	Yes	12	No	No	Yes	0	III	c.2235_2249delGGAATTA AGAGAAGC	15	p.Glu746_Ala750del	5	CD
14	Male	63	2015/7-2017/7	erlotinib	36	Yes	36	Yes	No	No	0	Ⅳ	c.2235_2249delGGAATTA AGAGAAGC	15	p.Glu746_Ala750del	5	CD
15	Female	59	2016/2-2016/11	erlotinib	9	Yes	9	No	No	No	0	Ⅳ	c.2240_2254delTAAGAGAAGCAACAT	15	p.Leu747_Thr751del	5	CD
16	Female	36	2016/12-2017/12	erlotinib	12	Yes	12	No	No	Yes	0	Ⅳ	c.2235_2249delGGAATTA AGAGAAGC	15	p.Glu746_Ala750del	5	CD
17	Male	61	2014/8-2016/1	erlotinib	17	Yes	17	Yes	Yes	No	1	Ⅳ	c.2239_2247delTTAAGAGAA	9	p.Leu747_Glu749del	3	CD
18	Male	31	2016/8-2017/9	icotinib	13	Yes	13	No	Yes	No	0	Ⅳ	c.2235_2249delGGAATTA AGAGAAGC	15	p.Glu746_Ala750del	5	CD
19	Male	68	2014/9/2015/9	icotinib	12	Yes	12	Yes	Yes	No	0	Ⅳ	c.2235_2249delGGAATTA AGAGAAGC	15	p.Glu746_Ala750del	5	CD
20	Female	64	2015/9-2016/9	icotinib	12	Yes	12	No	No	No	0	Ⅳ	c.2235_2249delGGAATTA AGAGAAGC	15	p.Glu746_Ala750del	5	CD
21	Female	71	2014/5-2016/10	icotinib	29	Yes	29	No	No	No	0	Ⅳ	c.2235_2249delGGAATTA AGAGAAGC	15	p.Glu746_Ala750del	5	CD
22	Male	50	2017/5-2018/2	icotinib	9	Yes	9	Yes	Yes	No	0	Ⅳ	c.2236_2250 delGAATTAAGAGAAGCA	15	p.Glu746_Ala750del	5	CD
23	Female	70	2016/10-2017/8	icotinib	10	Yes	10	No	No	No	0	Ⅳ	c.2235_2249delGGAATTA AGAGAAGC	15	p.Glu746_Ala750del	5	CD
24	Male	79	2016/11-2017/7	icotinib	8	Yes	8	Yes	Yes	No	0	Ⅳ	c.2235_2249delGGAATTA AGAGAAGC	15	p.Glu746_Ala750del	5	CD
25	Female	69	2016/10-2017/4	icotinib	6	Yes	6	No	No	No	0	Ⅳ	c.2235_2249delGGAATTA AGAGAAGC	15	p.Glu746_Ala750del	5	CD
26	Male	50	2017/1-2018/3	icotinib	14	Yes	14	Yes	Yes	No	1	Ⅳ	c.2235_2249delGGAATTA AGAGAAGC	15	p.Glu746_Ala750del	5	CD
27	Female	52	2016/9-2017/2	icotinib	5	Yes	5	No	No	Yes	0	Ⅳ	c.2237_2251delAATTAAGAGAAGCAA	15	p.Glu746_Thr751delinsAla	5	CSS
28	Male	73	2014/8-2015/5	icotinib	9	Yes	9	No	No	No	0	Ⅳ	c.2240_2257delTAAGAGAAGCAACATCTC	18	p.Leu747_Pro753delinsSer	6	CSS
29	Female	40	2014/6-2016/10	gefitinib	28	Yes	28	No	No	No	0	IIIA	c.2239_2248delTTAAGAGAAGinsC	9	p.Leu747_Ala750delinsPro	3	CD/CSS+SNV
30	Female	68	2017/11-2018/4	icotinib	5	Yes	5	No	No	No	1	Ⅳ	c.2239_2248delTTAAGAGAAGinsC	9	p.Leu747_Ala750delinsPro	3	CD/CSS+SNV
31	Female	52	2015/8-2016/11	gefitinib	15	Yes	15	No	No	No	0	Ⅳ	c.2240_2254delTAAGAGAAGCAACAT	15	p.Leu747_Thr751del	5	CD
32	Female	53	2015/5-2016/4	gefitinib	1	Yes	1	No	No	Yes	0	Ⅳ	c.2240_2254delTAAGAGAAGCAACAT，	15	p.Leu747_Thr751del	5	CD
33	Female	62	2017/6-2018/1	gefitinib	7	Yes	7	No	No	Yes	0	Ⅳ	c.2235_2249delGGAATTA AGAGAAGC	15	p.Glu746_Ala750del	5	CD
34	Female	49	2015/10-2016/9	gefitinib	11	Yes	11	No	No	No	0	Ⅳ	c.2236_2250 delGAATTAAGAGAAGCA	15	p.Glu746_Ala750del	5	CD
35	Male	38	2016/5-2017/6	gefitinib	13	Yes	13	Yes	Yes	No	0	Ⅳ	c.2235_2249delGGAATTA AGAGAAGC	15	p.Glu746_Ala750del	5	CD
36	Male	44	2017/11-2018/4	gefitinib	6	Yes	6	Yes	Yes	Yes	0	Ⅳ	c.2235_2249delGGAATTA AGAGAAGC	15	p.Glu746_Ala750del	5	CD
37	Female	32	2016/10-2017/7	gefitinib	9	Yes	9	No	No	No	0	Ⅳ	c.2240_2254delTAAGAGAAGCAACAT	15	p.Leu747_Thr751del	5	CD
38	Female	63	2015/4-2016/2	gefitinib	10	Yes	10	No	No	No	0	Ⅳ	c.2236_2250delGAATTAAGAGAAGCA	15	p.Glu746_Ala750del	5	CD
39	Male	64	2017/5-2017/7	gefitinib	2	Yes	2	No	No	No	0	Ⅳ	c.2236_2250 delGAATTAAGAGAAGCA	15	p.Glu746_Ala750del	5	CD
40	Female	66	2016/4-2017/1	gefitinib	9	Yes	9	No	No	No	0	III	c.2235_2249delGGAATTA AGAGAAGC	15	p.Glu746_Ala750del	5	CD
41	Female	64	2016/8-2017/6	gefitinib	10	Yes	10	No	No	No	1	Ⅳ	c.2235_2249delGGAATTA AGAGAAGC	15	p.Glu746_Ala750del	5	CD
42	Female	69	2017/10-2018/1	gefitinib	3	Yes	3	No	No	Yes	1	Ⅳ	c.2235_2249delGGAATTA AGAGAAGC	15	p.Glu746_Ala750del	5	CD
43	Female	54	2016/5-2018/1	gefitinib	20	Yes	20	No	No	No	0	Ⅳ	c.2235_2249delGGAATTA AGAGAAGC	15	p.Glu746_Ala750del	5	CD
44	Male	59	2016/7-2017/12	gefitinib	17	Yes	17	No	No	No	0	Ⅳ	c.2236_2250 delGAATTAAGAGAAGCA	15	p.Glu746_Ala750del	5	CD
45	Female	46	2016/7-2017/1	gefitinib	6	Yes	6	No	No	No	1	Ⅳ	c.2236_2250 delGAATTAAGAGAAGCA	15	p.Glu746_Ala750del	5	CD
46	Female	49	2017/8-2017/12	gefitinib	4	Yes	4	No	No	No	0	Ⅳ	c.2236_2250 delGAATTAAGAGAAGCA	15	p.Glu746_Ala750del	5	CD
47	Male	43	2015/11-2016/7	gefitinib	8	Yes	8	No	No	Yes	0	Ⅳ	c.2235_2249delGGAATTA AGAGAAGC	15	p.Glu746_Ala750del	5	CD
48	Female	55	2016/5-2017/1	gefitinib	8	Yes	8	No	No	Yes	0	Ⅳ	c.2235_2249delGGAATTA AGAGAAGC	15	p.Glu746_Ala750del	5	CD
49	Female	41	2016/2-2016/10	gefitinib	8	Yes	8	No	No	No	1	Ⅳ	c.2235_2249delGGAATTA AGAGAAGC	15	p.Glu746_Ala750del	5	CD
50	Male	51	2016/9-2017/4	gefitinib	7	Yes	7	Yes	No	No	0	Ⅳ	c.2235_2249delGGAATTA AGAGAAGC	15	p.Glu746_Ala750del	5	CD
51	Male	29	2016/6-2017/1	erlotinib	13	Yes	13	No	No	No	0	III	c.2235_2249delGGAATTA AGAGAAGC	15	p.Glu746_Ala750del	5	CD
52	Male	60	2016/6-2016/8	erlotinib	2	Yes	2	No	No	No	1	Ⅳ	c.2235_2249delGGAATTA AGAGAAGC	15	p.Glu746_Ala750del	5	CD
53	Male	52	2014/12-2016/4	erlotinib	16	Yes	16	No	Yes	Yes	0	IIIA	c.2235_2249delGGAATTA AGAGAAGC	15	p.Glu746_Ala750del	5	CD
54	Male	74	2016/4-2016/10	erlotinib	6	Yes	6	Yes	Yes	No	0	Ⅳ	c.2235_2249delGGAATTA AGAGAAGC	15	p.Glu746_Ala750del	5	CD
55	Female	41	2017/3-2017/11	icotinib	8	Yes	8	No	No	No	0	Ⅳ	c.2235_2249delGGAATTA AGAGAAGC	15	p.Glu746_Ala750del	5	CD
56	Female	45	2017/1-2017/4	icotinib	3	Yes	3	No	No	No	0	Ⅳ	c.2236_2250 delGAATTAAGAGAAGCA	15	p.Glu746_Ala750del	5	CD
57	Female	69	2015/12-2018/2	icotinib	26	Yes	26	No	No	Yes	0	IIIB	c.2240_2254delTAAGAGAAGCAACAT	15	p.Leu747_Thr751del	5	CD
58	Male	61	2015/1-2015/8	icotinib	8	Yes	8	Yes	Yes	No	0	Ⅳ	c.2236_2250 delGAATTAAGAGAAGCA	15	p.Glu746_Ala750del	5	CD
59	Male	37	2015/12-2017/1	icotinib	13	Yes	13	Yes	Yes	No	0	IIIB	c.2236_2250 delGAATTAAGAGAAGCA	15	p.Glu746_Ala750del	5	CD
60	Female	76	2016/7-2017/9	icotinib	14	Yes	14	No	No	No	1	Ⅳ	c.2240_2254delTAAGAGAAGCAACAT	15	p.Leu747_Thr751del	5	CD
61	Male	49	2016/5-2017/12	icotinib	19	Yes	19	No	No	No	0	Ⅳ	c.2235_2249delGGAATTA AGAGAAGC	15	p.Glu746_Ala750del	5	CD
62	Female	27	2016/4-2017/1	icotinib	9	Yes	9	No	No	No	0	Ⅳ	c.2235_2249delGGAATTA AGAGAAGC		p.Glu746_Ala750del	5	CD
63	Male	76	2015/8-2016/1	gefitinib	5	Yes	5	No	No	Yes	1	Ⅳ	c.2237_2251delAATTAAGAGAAGCAA	15	p.Glu746_Thr751delinsAla	5	CSS
64	Male	45	2015/10-2017/5	gefitinib	19	Yes	19	No	No	No	0	Ⅳ	c.2240_2257delTAAGAGAAGCAACATCTC	18	p.Leu747_Pro753delinsSer	6	CSS
65	Female	42	2017-07-01	gefitinib	1	Yes	1	No	No	No	0	Ⅳ	c.2237_2251delAATTAAGAGAAGCAA	15	p.Glu746_Thr751delinsAla	5	CSS
66	Female	68	2015/7-2016/6	gefitinib	11	Yes	11	No	No	No	0	Ⅳ	c.2237_2251delAATTAAGAGAAGCAA	15	p.Glu746_Thr751delinsAla	5	CSS
67	Female	64	2016/5-2016/6	gefitinib	1	Yes	1	No	No	No	0	Ⅳ	c.2240_2257delTAAGAGAAGCAACATCTC	18	p.Leu747_Pro753delinsSer	6	CSS
68	Male	65	2015/10-2016/7	gefitinib	9	Yes	9	Yes	Yes	Yes	0	Ⅳ	c.2240_2257delTAAGAGAAGCAACATCTC	18	p.Leu747_Pro753delinsSer	6	CSS
69	Male	48	2016/10-2017/1	icotinib	3	Yes	3	Yes	Yes	No	0	Ⅳ	c.2240_2257delTAAGAGAAGCAACATCTC	18	p.Leu747_Pro753delinsSer	6	CSS
70	Male	71	2017/7-2017/12	gefitinib	5	Yes	5	Yes	No	No	0	Ⅳ	c.2239_2251delTTAAGAGAAGCAAinsC	12	p.Leu747_Thr751delinsPro	5	CD/CSS+SNV
71	Male	54	2016/8-2017/9	gefitinib	13	Yes	13	No	No	No	0	Ⅳ	c.2235_2252delGGAATTAAGAGAAGCAACinsAAT	15	p.Glu746_Thr751delinsIle	5	CD/CSS+SNV
72	Female	67	2015/3-2017/9	gefitinib	30	Yes	30	No	No	Yes	0	III	c.2237_2255delAATTAAGAGAAGCAACATGCinsT	18	p.Glu746_Ser752delinsVal	6	CD/CSS+SNV
73	Female	63	2015/6-2017/2	gefitinib	20	Yes	20	No	No	No	0	Ⅳ	c.2237_2255delAATTAAGAGAAGCAACATGCinsT	18	p.Glu746_Ser752delinsVal	6	CD/CSS+SNV
74	Male	49	2017/1-2018/3	erlotinib	14	Yes	14	No	No	No	0	Ⅳ	c.2252_2276delCATCTCCGAAAGCCAACAAGGAAATinsA	25	p.Thr751_Ile759delinsAsn	8	CD/CSS+SNV
75	Male	81	2017/6-2017/11	icotinib	5	Yes	5	No	No	No	0	Ⅳ	c.2239_2248delTTAAGAGAAGinsC	9	p.Leu747_Ala750delinsPro	3	CD/CSS+SNV
76	Male	65	2016/7-2016/9	gefitinib	2	Yes	2	No	No	No	0	Ⅳ	c.2235_2249delGGAATTA AGAGAAGC	15	p.Glu746_Ala750del	5	CD
77	Male	51	2014/7-2015/10	erlotinib	15	Yes	15	No	No	No	0	Ⅳ	c.2237_2254delAATTAAGAGAAGCAACAT	18	p.Glu746_Ser752delinsAla	5	CSS
78	Female	48	2017/3-2018/1	icotinib	10	Yes	10	No	No	No	0	IIIa	c.2236_2248delGAATTAAGAGAAGinsATTC	9	p.Glu746_Ala750delinsIlePro	5	CD/CSS+SNV
79	Male	48	2014/8-2015/12	icotinib	16	Yes	16	No	Yes	Yes	0	Ⅳ	c.2235_2251delGGAATTAAGAGAAGCAAinsAATTC	12	p.Glu746_Thr751delinsIlePro	5	CD/CSS+SNV
80	Female	62	2017/10-2018/1	gefitinib	3	No	3	No	No	No	0	Ⅳ	c.2235_2249delGGAATTA AGAGAAGC	15	p.Glu746_Ala750del	5	CD
81	Male	34	2017/5-2018/2	gefitinib	9	No	9	Yes	Yes	No	1	Ⅳ	c.2236_2250 delGAATTAAGAGAAGCA	15	p.Glu746_Ala750del	5	CD
82	Male	52	2017/9-2017/11	gefitinib	3	No	3	Yes	No	No	0	Ⅳ	c.2235_2249delGGAATTA AGAGAAGC	15	p.Glu746_Ala750del	5	CD
83	Male	45	2018/1-2018/3	gefitinib	2	No	2	No	No	No	0	Ⅳ	c.2235_2249delGGAATTA AGAGAAGC	15	p.Glu746_Ala750del	5	CD
84	Female	70	2017/11-2018/4	gefitinib	6	No	6	No	No	No	0	Ⅳ	c.2236_2250 delGAATTAAGAGAAGCA	15	p.Glu746_Ala750del	5	CD
85	Male	63	2016/6-2017/5	gefitinib	11	No	11	Yes	No	Yes	0	Ⅳ	c.2235_2249delGGAATTA AGAGAAGC	15	p.Glu746_Ala750del	5	CD
86	Male	56	2017/11-2018/3	gefitinib	5	No	5	Yes	Yes	No	0	III	c.2235_2249delGGAATTA AGAGAAGC	15	p.Glu746_Ala750del	5	CD
87	Male	65	2017/10-2017/12	gefitinib	2	No	2	Yes	No	No	1	Ⅳ	c.2236_2250 delGAATTAAGAGAAGCA	15	p.Glu746_Ala750del	7	CD
88	Male	34	2017/10-2018/3	gefitinib	5	No	5	Yes	Yes	No	0	Ⅳ	c.2235_2249delGGAATTA AGAGAAGC	15	p.Glu746_Ala750del	5	CD
89	Male	54	2017/9-2017/12	gefitinib	3	No	3	Yes	Yes	No	0	Ⅳ	c.2236_2250 delGAATTAAGAGAAGCA	15	p.Glu746_Ala750del	5	CD
90	Female	52	2017/6-2018/3	gefitinib	9	No	9	No	No	No	0	Ⅳ	c.2235_2249delGGAATTA AGAGAAGC	15	p.Glu746_Ala750del	5	CD
91	Female	70	2017/9-2018/2	gefitinib	5	No	5	No	No	No	0	Ⅳ	c.2236_2250 delGAATTAAGAGAAGCA	15	p.Glu746_Ala750del	5	CD
92	Male	60	2017/9-2017/12	gefitinib	3	No	3	Yes	Yes	No	0	Ⅳ	c.2236_2250 delGAATTAAGAGAAGCA	15	p.Glu746_Ala750del	5	CD
93	Male	62	2017/9-2018/4	gefitinib	8	No	8	No	Yes	No	0	IIIB	c.2235_2249delGGAATTA AGAGAAGC	15	p.Glu746_Ala750del	5	CD
94	Male	42	2017/4-2018/3	gefitinib	11	No	11	No	No	No	0	Ⅳ	c.2236_2250 delGAATTAAGAGAAGCA	15	p.Glu746_Ala750del	5	CD
95	Male	63	2017/9-2018/4	gefitinib	7	No	7	Yes	Yes	Yes	0	IIIB	c.2236_2250 delGAATTAAGAGAAGCA	15	p.Glu746_Ala750del	5	CD
96	Female	57	2017/9-2018/3	gefitinib	6	No	6	No	No	No	0	Ⅳ	c.2236_2250 delGAATTAAGAGAAGCA	15	p.Glu746_Ala750del	5	CD
97	Female	64	2017/8-2018/3	gefitinib	7	No	7	No	No	No	0	Ⅳ	c.2236_2250 delGAATTAAGAGAAGCA	15	p.Glu746_Ala750del	5	CD
98	Male	53	2017/10-2018/3	gefitinib	5	No	5	No	Yes	No	0	Ⅳ	c.2236_2250 delGAATTAAGAGAAGCA	15	p.Glu746_Ala750del	5	CD
99	Male	50	2017/9-2018/4	gefitinib	7	No	7	No	No	No	0	Ⅳ	c.2235_2249delGGAATTA AGAGAAGC	15	p.Glu746_Ala750del	5	CD
100	Female	57	2017/4-2017/8	gefitinib	4	No	4	No	No	No	0	Ⅳ	c.2235_2249delGGAATTA AGAGAAGC	15	p.Glu746_Ala750del	5	CD
101	Female	69	2016/5-2016/10	gefitinib	5	No	5	No	No	Yes	0	Ⅳ	c.2235_2249delGGAATTA AGAGAAGC	15	p.Glu746_Ala750del	5	CD
102	Female	51	2017/6-2017/11	gefitinib	5	No	5	No	No	No	0	Ⅳ	c.2235_2249delGGAATTA AGAGAAGC	15	p.Glu746_Ala750del	5	CD
103	Female	43	2017/7-2018/3	icotinib	8	No	8	No	No	No	0	Ⅳ	c.2235_2249delGGAATTA AGAGAAGC	15	p.Glu746_Ala750del	5	CD
104	Male	44	2017/5-2017/11	icotinib	6	No	6	Yes	Yes	No	0	Ⅳ	c.2236_2250 delGAATTAAGAGAAGCA	15	p.Glu746_Ala750del	5	CD
105	Male	63	2017/12-2018/4	icotinib	5	No	5	Yes	Yes	Yes	0	Ⅳ	c.2236_2250 delGAATTAAGAGAAGCA	15	p.746_750del	3	CD
106	Female	66	2017/6-2018/3	icotinib	9	No	9	No	No	No	0	Ⅳ	c.2236_2250 delGAATTAAGAGAAGCA	15	p.Glu746_Ala750del	3	CD
107	Female	74	2017/10-2018/2	icotinib	4	No	4	No	No	Yes	0	Ⅳ	c.2235_2249delGGAATTA AGAGAAGC	15	p.Glu746_Ala750del	5	CD
108	Female	62	2016/12-2018/2	icotinib	14	No	14	No	No	Yes	0	Ⅳ	c.2236_2250 delGAATTAAGAGAAGCA	15	p.Glu746_Ala750del	5	CD
109	Female	33	2017/8-2018/4	icotinib	8	No	8	No	No	No	0	Ⅳ	c.2236_2250 delGAATTAAGAGAAGCA	15	p.Glu746_Ala750del	5	CD
110	Male	54	2017/7-2018/4	icotinib	9	No	9	No	Yes	No	0	Ⅳ	c.2240_2254delTAAGAGAAGCAACAT	15	p.Leu747_Thr751del	5	CD
111	Female	79	2017/6-2018/1	gefitinib	7	No	7	No	No	No	0	III	c.2240_2257delTAAGAGAAGCAACATCTC	18	p.Leu747_Pro753delinsSer	6	CSS
112	Female	65	2017/10-2018/2	gefitinib	4	No	4	No	No	No	0	Ⅳ	c.2240_2257delTAAGAGAAGCAACATCTC	18	p.Leu747_Pro753delinsSer	6	CSS
113	Male	51	2017/12-2018/3	gefitinib	3	No	3	Yes	Yes	Yes	0	Ⅳ	c.2240_2257delTAAGAGAAGCAACATCTC	18	p.Leu747_Pro753delinsSer	6	CSS
114	Female	55	2017/6-2017/8	gefitinib	2	No	2	No	No	No	0	Ⅳ	c.2240_2257delTAAGAGAAGCAACATCTC	18	p.Leu747_Pro753delinsSer	6	CSS
115	Male	53	2017/9-2018/4	icotinib	7	No	7	Yes	Yes	No	0	Ⅳ	c.2240_2257delTAAGAGAAGCAACATCTC	18	p.Leu747_Pro753delinsSer	6	CSS
116	Male	49	2018/2-2018/3	gefitinib	1	No	1	Yes	Yes	No	0	Ⅳ	c.2239_2248delTTAAGAGAAGinsC	9	p.Leu747_Ala750delinsPro （19del）	3	CD/CSS+SNV
117	Female	62	2017/11-2017/12	gefitinib	1	No	1	No	No	Yes	0	Ⅳ	c.2239_2248delTTAAGAGAAGinsC	9	p.Leu747_Ala750delinsPro	3	CD/CSS+SNV
118	Male	59	2017/4-2017/10	gefitinib	6	No	6	Yes	No	No	0	Ⅳ	c.2236_2255delGAATTAAGAGAAGCAACATCinsAT	18	p.Glu746_Ser752delinsIle	6	CD/CSS+SNV
119	Male	58	2017/9-2018/4	gefitinib	7	No	7	Yes	Yes	No	0	Ⅳ	c.2237_2257delAATTAAGAGAAGCAACATGCinsTGT	21	p.Glu746_Pro753delinsValSer	6	CD/CSS+SNV
120	Male	50	2017/11-2018/3	icotinib	5	No	5	No	No	No	0	Ⅳ	c.2239_2251delTTAAGAGAAGCAAinsC	12	p.Leu747_Thr751delinsPro	4	CD/CSS+SNV
121	Female	63	2017/6-2018/1	icotinib	7	No	7	No	No	No	0	Ⅳ	c.2237_2255delAATTAAGAGAAGCAACATGCinsT	18	p.Glu746_Ser752delinsVal	6	CD/CSS+SNV
122	Female	64	2017/11-2018/4	icotinib	6	No	6	No	No	No	1	Ⅳ	c.2237_2255delAATTAAGAGAAGCAACATGCinsT	18	p.Glu746_Ser752delinsVal	6	CD/CSS+SNV
